# Supplementary material for: High-Throughput Sequencing Indicates a Novel Marafivirus in Grapevine Showing Vein-Clearing Symptoms
Source: Plants (Basel). 2021 Jul 20;10(7):1487. doi: 10.3390/plants10071487 (PMC8309299; doi:10.3390/plants10071487)
Supplement: Supplementary file 1 [file plants-10-01487-s001.zip]

Archive with 1 entries (1 files):
- plants-1292996-supplementary.pdf
